# Supplementary material for: Chimpanzee quiet hoo variants differ according to context
Source: R Soc Open Sci. 2018 May 23;5(5):172066. doi: 10.1098/rsos.172066 (PMC5990785; doi:10.1098/rsos.172066)
Supplement: Crockford_code [file rsos172066supp2.r]

setwd("D:/Users/crockfor/R/")
xdata=read.table(file="Hoo.txt", header=T,
sep="\t")
str(xdata)

xdata$tr.f0maxlog=log(xdata$F0max)
xdata$tr.freqdropsqrt=sqrt(xdata$Freqdrop)
xdata$tr.steepslopelog=log(xdata$Steepslope)
xdata$tr.calldurationlog=log(xdata$CallDuration)
xdata$tr.propmaxpositionlog=log(xdata$propmaxposition)
xdata$tr.proppeakfsqrt=sqrt(xdata$proppeakfmax)
xdata$tr.IntercallIntervalsqrt=sqrt(xdata$IntercallInterval)


library(car)
vif(lm(tr.f0maxlog~tr.freqdropsqrt+tr.calldurationlog+tr.proppeakfsqrt
+tr.propmaxpositionlog+tr.IntercallIntervalsqrt, data=xdata))

#########To RUN PERMUTED DFA (FUNCTION BY ROGER MUNDRY: check with R. Mundry for updates
#roger_mundry@eva.mpg.de)###########
source("D:/Users/crockfor/R/pdfa_functions.r")

####pDFA 1
vars=c("tr.f0maxlog", "tr.freqdropsqrt",
"tr.calldurationlog", "tr.proppeakfsqrt", "tr.propmaxpositionlog")

###pDFA 2
vars=c("tr.f0maxlog", "tr.freqdropsqrt",
"tr.calldurationlog", "tr.proppeakfsqrt", "tr.propmaxpositionlog", "tr.IntercallIntervalsqrt")
xx=xdata[, 3]
xdata=droplevels(xdata)

table(xdata$Subject, xdata$Context)

res.3Contexts=pDFA.incomplete(test.fac="Context", contr.fac="Subject", variables=vars,
  n.sel=100, n.perm=1000, pdfa.data=xdata,
  balance.contr.fac.contrib=c("mode"))
as.data.frame(res.3Contexts)

write.table(as.data.frame(res.3Contexts), file="clipboard", row.names=T, col.names=T, sep="\t")
as.data.frame(res.3Contexts)


######TO DETERMINE DISCRIMINANT FUNCTION LOADINGS########
library(MASS)

xdata=droplevels(xdata)
xres=lda(Context~tr.f0maxlog+tr.freqdropsqrt+tr.calldurationlog+tr.proppeakfsqrt
+tr.propmaxpositionlog, data=xdata, CV = F, method="mle" )

xres$scaling

##CV is cross validataed - set to TRUE when not plotting
xres=lda(Context~tr.f0maxlog+tr.freqdropsqrt+tr.calldurationlog+tr.proppeakfsqrt
+tr.propmaxpositionlog, data=xdata, CV = TRUE, method="mle" )

# Assess the accuracy of the prediction
# percent correct for each category of G
ct <- table(xdata$Context, xres$class)
diag(prop.table(ct, 1))
# total percent correct
sum(diag(prop.table(ct)))


###LINEAR MIXED MODELS
library(lme4)

res=lmer(tr.calldurationlog~Context+Sex+Age+device+Observer+(1|Subject),
  data=xdata, REML=F)
null=lmer(tr.calldurationlog~Sex+Age+device+Observer+(1|Subject),
  data=xdata, REML=F)  
  
  anova(null, res, test="Chisq")
  drop1(res, test="Chisq")
  print(summary(res), corr=F)

source("D:/Users/crockfor/R/glmm_stability.r")
m.stab=glmm.model.stab(model.res=res)
m.stab$summary

res=lmer(tr.f0maxlog~Context+Sex+Age+device+Observer+(1|Subject),
  data=xdata, REML=F)
null=lmer(tr.f0maxlog~Sex+Age+device+Observer+(1|Subject),
  data=xdata, REML=F)  
  
  anova(null, res, test="Chisq")
  drop1(res, test="Chisq")
  print(summary(res), corr=F)

###MODEL STABILITY
m.stab=glmm.model.stab(model.res=res)
m.stab$summary

  
#####CODE FOR PLOTTING DFA WITH CENTROIDS

install.packages("ggplot2")
library("ggplot2")

xdata$CallDuration<-as.numeric(as.character(xdata$CallDuration))
xdata$F0max<-as.numeric(as.character(xdata$F0max))
x <- xdata$CallDuration
y <- xdata$F0max
class <- xdata$Context
df <- data.frame(class, x, y)
centroids <- aggregate(cbind(x,y)~class,df,mean)
f <- function(z)sd(z)/sqrt(length(z)) # function to calculate std.err
se <- aggregate(cbind(se.x=x,se.y=y)~class,df,f)
centroids <- merge(centroids,se, by="class") # add std.err column to centroids
gg <- merge(df,aggregate(cbind(mean.x=x,mean.y=y)~class,df,mean),by="class")
ggplot(gg, aes(x,y,color=factor(class)))+
geom_point(size=2)+
geom_point(data=centroids, size=5)+
geom_errorbar(data=centroids,aes(ymin=y-se.y,ymax=y+se.y),width=0.1)+
geom_errorbarh(data=centroids,aes(xmin=x-se.x,xmax=x+se.x),height=0.1)+
xlim(0,1.15)+
ylim(0,550)+
xlab("Call Duration (s)") +
ylab("Max fundamental frequency (Hz)")+
theme(axis.title=element_text(size = rel(1)))+ # change size in axis labels
theme(axis.text=element_text(size = rel(0.75)))+ #change size in axis text
theme(legend.title=element_blank())+ # remove title of legend box
theme(legend.text=element_text(size=rel(0.75)))
