# Supplementary material for: Chimpanzee quiet hoo variants differ according to context
Source: R Soc Open Sci. 2018 May 23;5(5):172066. doi: 10.1098/rsos.172066 (PMC5990785; doi:10.1098/rsos.172066)
Supplement: Crockford_simulation [file rsos172066supp3.r]

xdata=data.frame(context=c("alert", "rest", "rest", "travel"), obs=c("cc", "cc", "tg", "tg"))
xdata=xdata[rep(1:nrow(xdata), times=c(40, 46, 91, 94)), ]
table(xdata$obs, xdata$context)
m.mat=model.matrix(object=~context+obs, data=xdata)
#"contextrest", "contexttravel", "obstg"
##only observer effect:
xeffects=rep(0, ncol(m.mat))
names(xeffects)=colnames(m.mat)
xeffects["obstg"]=1
n.simus=100
xx=lapply(1:n.simus, function(x){
	rv=m.mat%*%xeffects+rnorm(n=nrow(xdata), sd=0.2)
	mres=lm(rv~context+obs, data=xdata)
	coefs=summary(mres)$coefficients
	tests=as.data.frame(drop1(mres, test="F"))
	res=c(coefs[2:4, "Estimate"], tests[2:3, "Pr(>F)"])
	names(res)=c(rownames(coefs)[2:4], paste("P", rownames(tests)[2:3], sep="."))
	return(res)
})
all.res=matrix(unlist(xx), nrow=length(xx), byrow=T)
colnames(all.res)=names(xx[[1]])
##probability of sign. for observer:
mean(all.res[, "P.obs"]<=0.05)
##probability of sign. for context:
mean(all.res[, "P.context"]<=0.05)
##estimates for context and observer:
plot(x=as.factor(rep(colnames(all.res)[1:3], each=nrow(all.res))), c(all.res[, c("contextrest", "contexttravel", "obstg")]))
#(simulated were 0, 0, and 1)

##only context effect:
xeffects=rep(0, ncol(m.mat))
names(xeffects)=colnames(m.mat)
xeffects["contextrest"]=-0.5
xeffects["contexttravel"]=0.5
n.simus=100
xx=lapply(1:n.simus, function(x){
	rv=m.mat%*%xeffects+rnorm(n=nrow(xdata), sd=0.2)
	mres=lm(rv~context+obs, data=xdata)
	coefs=summary(mres)$coefficients
	tests=as.data.frame(drop1(mres, test="F"))
	res=c(coefs[2:4, "Estimate"], tests[2:3, "Pr(>F)"])
	names(res)=c(rownames(coefs)[2:4], paste("P", rownames(tests)[2:3], sep="."))
	return(res)
})
all.res=matrix(unlist(xx), nrow=length(xx), byrow=T)
colnames(all.res)=names(xx[[1]])
##probability of sign. for observer:
mean(all.res[, "P.obs"]<=0.05)
##probability of sign. for context:
mean(all.res[, "P.context"]<=0.05)
##estimates for context and observer:
plot(x=as.factor(rep(colnames(all.res)[1:3], each=nrow(all.res))), c(all.res[, c("contextrest", "contexttravel", "obstg")]))
#(simulated were -0.5, 0.5, and 0)

##observer and context effect:
xeffects=rep(0, ncol(m.mat))
names(xeffects)=colnames(m.mat)
xeffects["contextrest"]=-0.5
xeffects["contexttravel"]=0.5
xeffects["obstg"]=1
n.simus=100
xx=lapply(1:n.simus, function(x){
	rv=m.mat%*%xeffects+rnorm(n=nrow(xdata), sd=0.2)
	mres=lm(rv~context+obs, data=xdata)
	coefs=summary(mres)$coefficients
	tests=as.data.frame(drop1(mres, test="F"))
	res=c(coefs[2:4, "Estimate"], tests[2:3, "Pr(>F)"])
	names(res)=c(rownames(coefs)[2:4], paste("P", rownames(tests)[2:3], sep="."))
	return(res)
})
all.res=matrix(unlist(xx), nrow=length(xx), byrow=T)
colnames(all.res)=names(xx[[1]])
##probability of sign. for observer:
mean(all.res[, "P.obs"]<=0.05)
##probability of sign. for context:
mean(all.res[, "P.context"]<=0.05)
##estimates for context and observer:
plot(x=as.factor(rep(colnames(all.res)[1:3], each=nrow(all.res))), c(all.res[, c("contextrest", "contexttravel", "obstg")]))
#(simulated were -0.5, 0.5, and 1)
