# Supplementary material for: Chimpanzee quiet hoo variants differ according to context
Source: R Soc Open Sci. 2018 May 23;5(5):172066. doi: 10.1098/rsos.172066 (PMC5990785; doi:10.1098/rsos.172066)
Supplement: Crockford_Data [file rsos172066supp7.txt]

SubjectID	Sex	Age	Context	device	IntercallInterval	CallDuration	maxposition	propmaxposition	F0max	Freqdrop	Steepslope	PeakFmaxposition	proppeakfmax	Observer
1	Male	25	Rest	s	3	0.35	0.05	14.57	322.00	129.00	446.37	0.07	20	cc
1	Male	25	Rest	s	3	0.31	0.06	20.33	488.00	198.00	747.17	0.21	68.85245902	cc
1	Male	25	Rest	s	3	0.14	0.03	17.86	229.00	114.00	1252.75	0.10	74.28571429	cc
2	Male	15	Rest	s	3	0.528	0.001	0.19	167.89	74.36	141.1005693	0.06	11.36363636	tg
2	Male	15	Rest	s	3	0.099	0.001	1.01	211.28	29.7	303.0612245	0.001	1.01010101	tg
2	Male	15	Rest	s	3	0.186	0.001	0.54	225.65	118.9	642.7027027	0.064	34.40860215	tg
2	Male	15	Rest	s	3	0.234	0.001	0.43	246.89	104.1	446.7811159	0.039	16.66666667	tg
2	Male	15	Rest	s	3	0.2	0.001	0.50	321.11	89.3	448.7437186	0.038	19	tg
2	Male	15	Travel	s	0.046	0.26	0.12	46.15	181.58	116.65	833.2142857	0.16	61.53846154	tg
2	Male	15	Travel	s	0.075	0.144	0.001	0.69	196.62	44.6	311.8881119	0.12	83.33333333	tg
2	Male	15	Travel	s	0.11	0.055	0.04	72.73	218.17	15.1	1006.666667	0.001	1.818181818	tg
2	Male	15	Travel	s	0.41	0.068	0.001	1.47	158.31	0.0001	0.0001	0.001	1.470588235	tg
2	Male	15	Travel	s		0.05	0.001	2.00	141.55	33.25	678.5714286	0.028	64.32	tg
3	Male	10	Rest	s	3	0.2	0.015	7.50	205.76	70.4	380.5405405	0.001	0.5	tg
3	Male	10	Rest	s	3	0.42	0.07	16.67	230.43	56.71	162.0285714	0.051	12.14285714	tg
3	Male	10	Rest	s	3	0.21	0.014	6.67	249.59	26.74	136.4285714	0.12	57.14285714	tg
3	Male	10	Rest	s	3	1.15	0.085	7.39	256.47	16.76	15.7370892	1.09	94.7826087	tg
3	Male	10	Travel	s	0.091	0.12	0.03	25.00	230.34	26.54	294.8888889	0.041	34.16666667	tg
3	Male	10	Travel	s	0.13	0.17	0.034	20.00	253.93	16.61	122.1323529	0.034	20	tg
3	Male	10	Travel	s	0.18	0.18	0.04	22.22	250.34	43.1	307.8571429	0.022	12.22222222	tg
3	Male	10	Travel	s	1.7	0.07	0.019	27.14	273.23	28.73	563.3333333	0.03	42.85714286	tg
4	Female	32	Alert	s	1.21	0.38	0.05	13.95	565.80	201.80	720.71	0.05	11.84210526	cc
4	Female	32	Rest	s	3	0.81	0.03	3.70	353.80	56.00	74.67	0.02	1.851851852	cc
5	Male	17	Rest	s	3	0.527	0.001	0.19	201.41	104.1	197.9087452	0.043	8.159392789	tg
5	Male	17	Rest	s	3	0.299	0.001	0.33	203.8	104.1	349.3288591	0.048	16.05351171	tg
5	Male	17	Rest	s	3	0.288	0.001	0.35	222.95	148.7	518.1184669	0.081	28.125	tg
5	Male	17	Rest	s	3	0.57	0.001	0.18	232.53	104.1	182.9525483	0.059	10.35087719	tg
5	Male	17	Rest	s	3	0.51	0.032	6.27	239.71	133.9	280.125523	0.13	25.49019608	tg
5	Male	17	Rest	cs	3	0.68	0.08	11.76	201.00	64.00	89.51	0.02	3.235294118	cc
5	Male	17	Rest	cs	3	0.70	0.01	1.43	171.00	56.00	90.91	0.08	11	cc
5	Male	17	Travel	s	0.15	0.132	0.001	0.76	220.56	14.9	113.740458	0.001	0.757575758	tg
5	Male	17	Travel	s	0.24	0.107	0.001	0.93	172.68	59.5	561.3207547	0.056	52.3364486	tg
5	Male	17	Travel	s	0.367	0.153	0.001	0.65	189.44	14.8	97.36842105	0.055	35.94771242	tg
5	Male	17	Travel	s	0.61	0.109	0.001	0.92	218.17	29.7	275	0.038	34.86238532	tg
5	Male	17	Travel	s	3	0.078	0.024	30.77	165.49	31.12	576.2962963	0.078	57.97	tg
6	Female	17	Rest	s	3	0.77	0.001	0.13	179.86	74.4	96.74902471	0.73	94.80519481	tg
6	Female	17	Rest	s	3	0.31	0.077	24.84	220.56	133.86	574.5064378	0.072	23.22580645	tg
6	Female	26	Rest	s	3	0.213	0.001	0.47	237.32	44.6	210.3773585	0.066	30.98591549	tg
6	Female	26	Rest	s	3	0.53	0.093	17.55	240.01	163.56	374.2791762	0.073	13.77358491	tg
6	Female	26	Rest	s	3	0.4	0.001	0.25	246.89	163.6	410.0250627	0.067	16.75	tg
6	Female	26	Rest	s	3	0.26	0.07	27.31	224.00	94.00	626.67	0.08	30.69230769	cc
6	Female	26	Travel	s	0.12	0.23	0.001	0.43	239.71	14.8	64.62882096	0.19	82.60869565	tg
6	Female	26	Travel	s	0.33	0.279	0.001	0.36	184.65	89.2	320.8633094	0.18	64.51612903	tg
6	Female	26	Travel	s	0.45	0.316	0.001	0.32	191.83	104.1	330.4761905	0.071	22.46835443	tg
6	Female	26	Travel	s	0.53	0.12	0.001	0.83	172.68	43.8	368.0672269	0.034	28.33333333	tg
6	Female	26	Travel	s	0.67	0.187	0.075	40.11	131.98	21.6	192.8571429	0.16	85.56149733	tg
7	Female	12	Alert	c	1.18	0.31	0.03	9.58	303.70	107.50	556.99	0.05	15.33546326	cc
7	Female	12	Alert	c	1.19	0.29	0.04	13.79	315.00	120.10	519.91	0.06	20.68965517	cc
8	Female	32	Alert	s	1.67	0.138	0.001	0.72	240	9.3	136.76	0.039	28.26086957	cc
8	Female	32	Alert	s	1.68	0.13	0.01	10.53	290.30	41.60	315.15	0.03	22.55639098	cc
8	Female	32	Alert	s	2.13	0.14	0.052	37.14	238	37	569.23	0.025	17.85714286	cc
8	Female	32	Rest	s	3	0.15	0.001	0.67	136.76	29.7	199.3288591	0.072	48	tg
8	Female	32	Rest	s	3	0.179	0.009	5.03	170.28	104.1	612.3529412	0.067	37.4301676	tg
8	Female	32	Rest	s	3	0.13	0.001	0.77	208.59	74.4	576.744186	0.043	33.07692308	tg
8	Female	32	Rest	s	3	0.63	0.001	0.16	210.98	59.5	94.59459459	0.049	7.777777778	tg
8	Female	32	Travel	s	0.12	0.114	0.042	36.84	242.48	119	1652.777778	0.037	32.45614035	tg
8	Female	32	Travel	s	0.16	0.16	0.001	0.63	179.86	14.8	93.08176101	0.16	100	tg
8	Female	32	Travel	s	0.37	0.16	0.001	0.63	185.02	21.8	137.1069182	0.051	31.875	tg
8	Female	32	Travel	s	3	0.148	0.001	0.68	191.83	30.08	204.6258503	0.001	53.997	tg
8	Female	32	Travel	s	3	0.101	0.001	0.99	203.65	2.47	24.7	0.001	52.11	tg
9	Male	16	Alert	c	1.45	0.22	0.06	25.00	215.80	49.80	383.08	0.03	15.45454545	cc
9	Male	16	Alert	c	1.84	0.24	0.001	0.42	227.40	32.20	201.25	0.08	33.89830508	cc
9	Male	16	Alert	c	2.04	0.26	0.05	20.00	220.20	30.50	190.63	0.06	24.61538462	cc
9	Male	16	Alert	cs	2.04	0.17	0.03	17.65	176.00	18.30	147.58	0.05	31.76470588	cc
9	Male	16	Alert	c	2.15	0.27	0.07	24.34	385.00	73.00	412.43	0.03	11.23595506	cc
9	Male	16	Rest	s	3	0.16	0.06	37.50	158.31	44.7	447	0.041	25.625	tg
9	Male	16	Rest	s	3	0.229	0.03	13.10	184.65	59.5	298.9949749	0.042	18.34061135	tg
9	Male	16	Rest	s	3	0.42	0.02	4.76	191.83	104.1	260.25	0.043	10.23809524	tg
9	Male	16	Rest	s	3	0.296	0.067	22.64	199.01	74.4	324.8908297	0.083	28.04054054	tg
9	Male	16	Rest	s	3	0.255	0.001	0.39	218.17	89.5	352.3622047	0.109	42.74509804	tg
9	Male	16	Rest	s	3	0.80	0.04	4.75	311.00	146.00	207.68	0.05	5.75	cc
9	Male	16	Rest	cs	3	0.62	0.01	2.26	208.50	69.50	124.11	0.03	5	cc
9	Male	16	Rest	s	3	0.43	0.06	14.12	296.00	31.00	96.88	0.05	11.76470588	cc
9	Female	16	Travel	s	0.039	0.06	0.001	1.67	166.54	44.6	755.9322034	0.025	41.66666667	tg
9	Female	16	Travel	s	0.16	0.07	0.07	100.00	208.44	0.0001	0.0001	0.021	30	tg
9	Female	16	Travel	s	0.39	0.22	0.001	0.45	141.55	59.5	271.6894977	0.094	42.72727273	tg
9	Female	16	Travel	s	0.42	0.067	0.001	1.49	179.86	0.0001	0.0001	0.034	50.74626866	tg
9	Female	16	Travel	s	0.56	0.064	0.001	1.56	216.07	29.7	471.4285714	0.028	43.75	tg
10	Female	32	Rest	s	3	0.289	0.001	0.35	165.49	44.7	155.2083333	0.16	55.3633218	tg
10	Female	32	Rest	s	3	0.178	0.014	7.87	206.19	74.6	454.8780488	0.001	0.561797753	tg
10	Female	32	Rest	s	3	0.146	0.001	0.68	208.59	59.7	411.7241379	0.071	48.63013699	tg
10	Female	32	Rest	s	3	0.189	0.001	0.53	220.86	74.3	395.212766	0.018	9.523809524	tg
10	Female	32	Rest	s	3	0.86	0.001	0.12	268.44	178.5	207.7997672	0.098	11.39534884	tg
10	Female	32	Rest	cs	3	0.22	0.06	26.05	244.00	90.00	608.11	0.06	26.51162791	cc
10	Female	32	Travel	s	0.09	0.085	0.02	23.53	182.25	0.0001	0.0001	0.043	50.58823529	tg
10	Female	32	Travel	s	0.12	0.155	0.001	0.65	196.21	74.7	485.0649351	0.033	21.29032258	tg
10	Female	32	Travel	s	0.13	0.115	0.001	0.87	187.34	29.8	261.4035088	0.001	0.869565217	tg
10	Female	32	Travel	s	3	0.17	0.02	11.76	160.71	4.79	31.93333333	0.061	59.33	tg
10	Female	32	Travel	s		0.13	0.075	57.69	192.13	22.11	402	0.011	64.7	tg
11	Female	29	Alert	s	1.12	0.30	0.04	12.33	316.00	77.50	352.27	0.08	27.33333333	cc
11	Female	29	Alert	s	1.27	0.28	0.04	13.00	300.80	128.80	593.55	0.03	11.55234657	cc
11	Female	29	Rest	s	3	0.227	0.001	0.44	158.61	74.4	329.2035398	0.03	13.21585903	tg
11	Female	29	Rest	s	3	0.169	0.001	0.59	201.7	44.6	265.4761905	0.027	15.97633136	tg
11	Female	29	Rest	s	3	0.66	0.001	0.15	208.59	127.04	192.7769347	0.091	65.95	tg
11	Female	29	Rest	s	3	0.18	0.001	0.56	263.65	74.3	415.0837989	0.064	35.55555556	tg
11	Female	29	Rest	s	3	0.137	0.001	0.73	273.23	133.9	984.5588235	0.001	0.729927007	tg
11	Female	29	Rest	s	3	0.91	0.06	6.37	419.00	198.00	232.67	0.10	11.42857143	cc
11	Female	29	Rest	cs	3	0.17	0.03	15.29	154.00	73.00	593.50	0.05	26.47058824	cc
11	Female	29	Rest	cs	3	0.24	0.04	15.83	272.00	62.00	405.23	0.10	40	cc
11	Female	29	Travel	s	0.19	0.112	0.001	0.89	165.34	0.0001	0.0001	0.033	29.46428571	tg
11	Female	29	Travel	s	0.9	0.149	0.074	49.66	185.69	44.6	594.6666667	0.054	36.24161074	tg
11	Female	29	Travel	s	0.93	0.153	0.03	19.61	222.95	59.4	482.9268293	0.062	40.52287582	tg
11	Female	29	Travel	s	3	0.109	0.034	31.19	176.12	1.05	14	0.086	47.93	tg
11	Female	29	Travel	s	3	0.095	0.02	21.05	254.08	19.16	255.4666667	0.001	48.95	tg
12	Female	27	Alert	c	1.23	0.21	0.01	6.67	261.80	29.80	331.11	0.08	38.0952381	cc
12	Female	27	Alert	c	2.7	0.19	0.02	7.89	261.90	30.90	237.69	0.08	42.10526316	cc
12	Female	27	Rest	s	3	0.36	0.05	13.74	151.00	70.00	424.24	0.16	42.58241758	cc
12	Female	27	Rest	s	3	0.18	0.03	16.67	208.3	78.30	626.40	0.06	31.11111111	cc
13	Male	15	Alert	s	1.14	0.21	0.01	2.42	376.00	126.00	681.08	0.04	19.3236715	cc
13	Male	15	Alert	s	2.88	0.26	0.02	5.84	380.00	127.60	647.72	0.06	24.90272374	cc
13	Male	15	Rest	s	3	0.43	0.001	0.23	177.46	178.5	416.0839161	0.012	2.790697674	tg
13	Male	15	Rest	s	3	0.387	0.001	0.26	187.04	104.1	269.6891192	0.001	0.258397933	tg
13	Male	15	Rest	s	3	0.121	0.001	0.83	206.19	59.5	495.8333333	0.012	9.917355372	tg
13	Male	15	Rest	s	3	0.147	0.001	0.68	225.35	59.5	407.5342466	0.097	65.98639456	tg
13	Male	15	Rest	s	3	0.758	0.045	5.94	249.29	163.6	229.4530154	0.065	8.575197889	tg
13	Male	15	Rest	s	3	0.62	0.05	8.06	231.00	118.00	212.61	0.05	7.580645161	cc
13	Male	15	Rest	s	3	0.68	0.08	11.62	246.00	138.00	230.00	0.07	10.88235294	cc
13	Male	15	Rest	s	3	0.77	0.05	6.51	238.00	145.00	210.76	0.08	9.765625	cc
13	Male	15	Rest	s	3	0.28	0.05	16.43	266.00	123.00	650.79	0.05	17.85714286	cc
13	Male	15	Rest	cs	3	0.32	0.09	28.44	203.00	85.00	447.37	0.10	30.9375	cc
13	Male	15	Rest	s	3	0.19	0.06	31.58	196.3	101.3	880.87	0.094	49.47368421	cc
13	Male	15	Rest	s	3	0.32	0.09	28.13	203.6	88.10	451.79	0.08	26.25	cc
13	Male	15	Travel	s	0.24	0.092	0.001	1.09	188.09	0.0001	0.0001	0.092	100	tg
13	Male	15	Travel	s	0.25	0.049	0.027	55.10	172.68	14.8	672.7272727	0.001	2.040816327	tg
13	Male	15	Travel	s	0.75	0.091	0.001	1.10	163.1	14.9	165.5555556	0.058	63.73626374	tg
13	Male	15	Travel	s	1.1	0.173	0.001	0.58	141.55	29.8	173.255814	0.024	13.87283237	tg
13	Male	15	Travel	s	3	0.18	0.047	26.11	203.8	67.04	504.0601504	0.131	65.22	tg
14	Female	30	Rest	s	3	0.31	0.03	9.68	221.00	149.00	745.00	0.08	25.80645161	cc
14	Female	30	Rest	s	3	0.30	0.03	9.27	222.00	130.00	496.18	0.03	9.271523179	cc
15	Female	34	Rest	s	3	0.25	0.043	17.20	199.01	133.86	646.6666667	0.084	33.6	tg
15	Female	34	Rest	s	3	0.135	0.001	0.74	210.98	89.3	666.4179104	0.03	22.22222222	tg
15	Female	34	Rest	s	3	0.116	0.001	0.86	222.95	74.3	646.0869565	0.038	32.75862069	tg
15	Female	34	Rest	s	3	0.28	0.001	0.36	278.02	223.03	799.390681	0.056	20	tg
15	Female	34	Rest	s	3	0.24	0.001	0.42	325.9	163.6	684.5188285	0.13	54.16666667	tg
15	Female	34	Travel	s	0.133	0.158	0.001	0.63	246.89	29.7	189.1719745	0.13	82.27848101	tg
15	Female	34	Travel	s	0.38	0.197	0.001	0.51	191.83	58.4	297.9591837	0.001	0.507614213	tg
15	Female	34	Travel	s	0.47	0.058	0.001	1.72	261.26	0.0001	0.0001	0.015	25.86206897	tg
15	Female	34	Travel	s	3	0.105	0.001	0.95	227.74	57.46	552.5	0.018	57.49	tg
15	Female	34	Travel	s	3	0.14	0.001	0.71	301.96	104.29	750.2877698	0.101	41.09	tg
16	Male	19	Alert	cs	2.3	0.27	0.02	8.86	251.20	101.50	560.77	0.05	18.81918819	cc
16	Male	19	Rest	s	3	0.33	0.001	0.30	198.86	59.5	180.8510638	0.14	42.42424242	tg
16	Male	19	Rest	s	3	0.26	0.058	22.31	218.17	104.1	515.3465347	0.063	24.23076923	tg
16	Male	19	Rest	s	3	0.65	0.001	0.15	234.92	104.1	160.4006163	0.099	15.23076923	tg
16	Male	19	Rest	s	3	0.27	0.076	28.15	237.32	119	613.4020619	0.12	44.44444444	tg
16	Male	19	Rest	s	3	0.83	0.021	2.53	273.53	148.7	183.8071693	0.097	11.68674699	tg
16	Male	19	Rest	s	3	1.01	0.05	4.46	371.9	16.10	17.04	0.02	2.376237624	cc
16	Male	19	Rest	s	3	0.21	0.05	21.43	244.00	57.00	1140.00	0.06	27.61904762	cc
16	Male	19	Travel	s	0.34	0.099	0.055	55.56	256.47	14.9	338.6363636	0.047	47.47474747	tg
16	Male	19	Travel	s	0.38	0.13	0.13	100.00	168.19	0.0001	0.0001	0.062	47.69230769	tg
16	Male	19	Travel	s	0.42	0.12	0.049	40.83	124.79	29.7	418.3098592	0.0034	2.833333333	tg
16	Male	19	Travel	s	0.81	0.095	0.001	1.05	220.86	29.8	317.0212766	0.027	28.42105263	tg
16	Male	19	Travel	s	1.15	0.17	0.001	0.59	167.89	29.7	175.739645	0.14	82.35294118	tg
17	Female	48	Alert	c	0.97	0.14	0.01	10.00	234.50	34.50	436.71	0.06	39.28571429	cc
17	Female	48	Rest	s	3	0.16	0.001	0.63	151.13	29.8	187.4213836	0.042	26.25	tg
17	Female	48	Rest	s	3	0.24	0.027	11.25	184.65	74.3	348.8262911	0.027	11.25	tg
17	Female	48	Rest	s	3	0.27	0.06	22.22	196.62	89.3	425.2380952	0.12	44.44444444	tg
17	Female	48	Rest	s	3	0.18	0.001	0.56	206.49	29.7	165.9217877	0.075	41.66666667	tg
17	Female	48	Rest	s	3	0.32	0.001	0.31	220.86	74.3	232.9153605	0.001	0.3125	tg
17	Female	48	Rest	s	3	0.60	0.05	7.99	168.00	81.00	150.28	0.05	7.986688852	cc
17	Female	48	Rest	s	3	0.22	0.06	25.00	314.30	61.30	613.00	0.05	21.36363636	cc
17	Female	48	Travel	s	0.09	0.19	0.02	10.53	112.82	44.56	262.1176471	0.08	42.10526316	tg
17	Female	48	Travel	s	0.1	0.13	0.01	7.69	148.74	59.5	495.8333333	0.087	66.92307692	tg
17	Female	48	Travel	s	0.52	0.12	0.001	0.83	143.95	14.9	125.210084	0.023	19.16666667	tg
17	Female	48	Travel	s	0.84	0.1	0.001	1.00	160.71	29.7	300	0.001	1	tg
17	Female	48	Travel	s	3	0.13	0.001	0.77	206.49	43.39	336.3565891	0.0083	52.08	tg
18	Male	28	Alert	s	2.37	0.15	0.04	25.32	486.30	62.30	571.56	0.05	31.16883117	cc
18	Male	28	Alert	s	2.39	0.15	0.001	0.67	486.80	68.80	491.43	0.03	20	cc
18	Male	28	Rest	s	3	0.22	0.001	0.45	254.38	133.9	611.4155251	0.058	26.36363636	tg
18	Male	28	Rest	s	3	0.4	0.062	15.50	280.41	163.6	484.0236686	0.034	8.5	tg
18	Male	28	Rest	s	3	0.607	0.001	0.16	306.75	59.5	98.18481848	0.024	3.953871499	tg
18	Male	28	Rest	s	3	0.548	0.01	1.82	307.05	178.5	331.7843866	0.031	5.656934307	tg
18	Male	28	Rest	s	3	0.62	0.001	0.16	316.62	89.3	144.2649435	0.041	6.612903226	tg
18	Male	28	Rest	s	3	0.36	0.04	10.56	188.00	23.00	71.88	0.07	18.05555556	cc
18	Male	28	Rest	s	3	0.64	0.01	2.19	250.00	90.00	153.06	0.54	84.375	cc
18	Male	28	Rest	s	3	0.65	0.02	2.31	300.00	113.00	185.55	0.04	6.153846154	cc
18	Male	28	Rest	s	3	0.60	0.02	2.67	323.00	81.00	139.66	0.05	8	cc
18	Male	28	Rest	s	3	0.20	0.04	20.10	249.00	112.00	713.38	0.08	38.7254902	cc
18	Male	28	Rest	s	3	0.13	0.02	15.38	243.00	106.00	1277.11	0.05	36.92307692	cc
18	Male	28	Travel	s	0.23	0.11	0.001	0.91	240.01	0.0001	0.0001	0.03	27.27272727	tg
18	Male	28	Travel	s	0.26	0.13	0.028	21.54	292.68	14.8	145.0980392	0.051	39.23076923	tg
18	Male	28	Travel	s	0.35	0.09	0.025	27.78	268.74	29.8	458.4615385	0.044	48.88888889	tg
18	Male	28	Travel	s	0.37	0.09	0.014	15.56	220.86	59.4	781.5789474	0.033	36.66666667	tg
18	Male	28	Travel	s	0.65	0.23	0.031	13.48	292.68	59.5	298.9949749	0.05	21.73913043	tg
19	Female	14	Alert	s	2.87	0.13	0.02	11.90	189.60	30.40	316.67	0.03	22.22222222	cc
19	Female	14	Rest	cs	3	0.251	0.06	21.91	167	50.4	378.95	0.1	39.84063745	cc
20	Female	14	Alert	cs	1.34	0.18	0.04	21.11	279.1	102.30	1054.64	0.06	31.11111111	cc
20	Female	14	Alert	cs	1.66	0.137	0.01	7.30	185.3	44.00	800.00	0.04	30.65693431	cc
20	Female	14	Alert	cs	3	0.18	0.001	0.56	259.8	39.8	663.33	0.05	27.77777778	cc
21	Male	12	Alert	s	1.38	0.27	0.001	0.36	395.90	172.90	654.92	0.06	21.89781022	cc
21	Male	12	Alert	s	1.7	0.27	0.001	0.36	382.00	195.00	750.00	0.05	18.61313869	cc
21	Male	12	Rest	cs	0.18	0.21	0.03	14.49	216.60	68.60	890.91	0.06	30.9178744	cc
21	Female	12	Rest	s	3	0.159	0.001	0.63	196.62	104.1	658.8607595	0.049	30.81761006	tg
21	Female	12	Rest	s	3	0.22	0.001	0.45	207.24	133.8	610.9589041	0.076	34.54545455	tg
21	Female	12	Rest	s	3	0.157	0.001	0.64	246.89	104.1	667.3076923	0.069	43.94904459	tg
21	Female	12	Rest	s	3	0.728	0.072	9.89	270.84	163.6	249.3902439	0.057	7.82967033	tg
21	Female	12	Rest	s	3	0.244	0.001	0.41	278.02	148.8	612.345679	0.015	6.147540984	tg
21	Female	12	Travel	s	0.35	0.057	0.001	1.75	285.2	29.7	530.3571429	0.025	43.85964912	tg
21	Female	12	Travel	s	0.43	0.097	0.001	1.03	208.44	14.9	155.2083333	0.045	46.39175258	tg
21	Female	12	Travel	s	0.48	0.082	0.082	100.00	246.65	0.0001	0.0001	0.001	1.219512195	tg
21	Female	12	Travel	s		0.107	0.001	0.93	211.28	18.48	174.3396226	0.03	58.69	tg
21	Female	12	Travel	s		0.072	0.031	43.06	227.74	21.55	525.6097561	0.001	59.07	tg
22	Female	13	Alert	s	0.92	0.10	0.03	24.04	521.00	82.50	1833.33	0.01	12.5	cc
22	Female	13	Alert	s	2.8	0.22	0.04	15.91	341.00	115.00	1127.45	0.04	18.63636364	cc
22	Female	13	Rest	s	3	0.15	0.001	0.67	206.19	178.5	1197.986577	0.087	58	tg
22	Female	13	Rest	s	3	0.18	0.065	36.11	252.73	148.7	1293.043478	0.065	36.11111111	tg
22	Female	13	Rest	s	3	0.61	0.001	0.16	260.44	133.9	219.8686371	0.39	63.93442623	tg
22	Female	13	Travel	s	0.39	0.06	0.001	1.67	182.25	29.7	503.3898305	0.021	35	tg
22	Female	13	Travel	s	0.41	0.037	0.001	2.70	182.25	14.8	411.1111111	0.015	40.54054054	tg
22	Female	13	Travel	s	0.54	0.16	0.07	43.75	256.84	14.9	165.5555556	0.081	50.625	tg
22	Female	13	Travel	s	3	0.16	0.001	0.63	177.46	31.12	195.7232704	0.13	55.83	tg
22	Female	13	Travel	s	3	0.059	0.001	1.69	188.09	0	0	0.039	56.71	tg
23	Male	19	Alert	c	1.02	0.19	0.02	9.42	426.70	39.90	395.05	0.04	18.84816754	cc
23	Male	19	Alert	s	1.33	0.17	0.001	0.60	427.50	34.70	221.02	0.05	32.33532934	cc
23	Male	19	Alert	s	1.53	0.15	0.03	19.61	350.00	18.00	156.52	0.06	39.86928105	cc
23	Male	19	Alert	s	1.81	0.24	0.02	8.51	272.20	25.20	201.60	0.07	27.65957447	cc
23	Male	19	Rest	s	0.45	0.49	0.03	6.15	219.80	108.20	252.80	0.03	6.147540984	cc
23	Male	19	Rest	s	3	0.398	0.001	0.25	149.03	29.8	75.06297229	0.36	90.45226131	tg
23	Male	19	Rest	s	3	0.18	0.001	0.56	196.92	118.9	664.2458101	0.15	83.33333333	tg
23	Male	19	Rest	s	3	0.48	0.05	10.42	230.43	89.2	207.4418605	0.043	8.958333333	tg
23	Male	19	Rest	s	3	0.19	0.001	0.53	242.11	29.7	157.1428571	0.081	42.63157895	tg
23	Male	19	Rest	s	3	0.21	0.001	0.48	266.05	89.2	426.7942584	0.044	20.95238095	tg
23	Male	19	Rest	cs	3	0.72	0.03	4.17	187.00	69.00	100.29	0.04	5.277777778	cc
23	Male	19	Travel	s	0.15	0.08	0.022	27.50	208.59	44.6	768.9655172	0.08	100	tg
23	Male	19	Travel	s	0.29	0.18	0.016	8.89	146.34	74.6	454.8780488	0.062	34.44444444	tg
23	Male	19	Travel	s	0.72	0.19	0.047	24.74	244.5	133.9	936.3636364	0.064	33.68421053	tg
23	Male	19	Travel	s	3	0.09	0.04	44.44	134.27	7.08	141.6	0.079	63.96	tg
23	Male	19	Travel	s	3	0.066	0.001	1.52	282.81	38.31	589.3846154	0.032	57.75	tg
24	Male	40	Alert	c	1.01	0.17	0.04	21.43	493.00	171.00	1401.64	0.05	29.76190476	cc
24	Male	40	Alert	c	1.08	0.18	0.02	8.43	389.60	70.20	474.32	0.03	17.97752809	cc
24	Male	40	Rest	s	3	0.36	0.02	4.79	171.00	62.00	192.55	0.13	36.61971831	cc
24	Male	40	Rest	s	3	0.10	0.05	47.92	233.00	20.00	434.78	0.04	41.66666667	cc
25	Female	12	Alert	s	1.79	0.13	0.01	8.46	465.00	153.00	1353.98	0.05	36.92307692	cc
25	Female	12	Alert	s	2.12	0.10	0.001	1.05	433.30	85.60	1141.33	0.05	47.36842105	cc
26	Male	28	Rest	s	1.15	0.23	0.02	7.83	191.90	86.90	404.19	0.06	27.82608696	cc
26	Male	28	Rest	s	3	0.15	0.016	10.67	199.01	14.9	111.1940299	0.13	86.66666667	tg
26	Male	28	Rest	s	3	0.263	0.001	0.38	206.19	118.9	453.8167939	0.066	25.09505703	tg
26	Male	28	Rest	s	3	0.167	0.001	0.60	215.77	44.6	268.6746988	0.045	26.94610778	tg
26	Male	28	Rest	s	3	0.557	0.001	0.18	246.89	89.2	160.4316547	0.24	43.08797127	tg
26	Male	28	Rest	s	3	0.278	0.001	0.36	323.51	15.5	55.9566787	0.07	25.17985612	tg
26	Male	28	Rest	s	3	0.63	0.05	7.46	280.00	163.00	305.82	0.43	68.25396825	cc
26	Male	28	Travel	s	0.11	0.113	0.001	0.88	230.14	74.3	663.3928571	0.044	38.9380531	tg
26	Male	28	Travel	s	0.15	0.108	0.051	47.22	246.89	59.5	1043.859649	0.001	0.925925926	tg
26	Male	28	Travel	s	0.18	0.126	0.001	0.79	208.59	44.6	356.8	0.068	53.96825397	tg
26	Male	28	Travel	s	0.22	0.104	0.001	0.96	270.69	44.6	433.0097087	0.035	33.65384615	tg
26	Male	28	Travel	s	0.28	0.08	0.001	1.25	155.92	29.7	375.9493671	0.075	93.75	tg
27	Male	12	Alert	c	3	0.17	0.04	23.53	232	16.3	130.40	0.12	70.58823529	cc
27	Male	12	Rest	s	3	0.68	0.10	14.26	293.00	32.00	57.14	0.05	7.352941176	cc
27	Male	12	Rest	cs	3	0.32	0.07	21.60	240.40	69.40	357.73	0.08	24.69135802	cc
28	Male	14	Alert	cs	1.6	0.257	0.04	13.62	250	105.50	606.32	0.04	13.61867704	cc
28	Male	14	Alert	cs	2.7	0.281	0.04	15.30	302.8	123.20	592.31	0.07	25.97864769	cc
28	Male	14	Rest	s	3	0.66	0.001	0.15	177.76	118.96	180.5159332	0.067	10.15151515	tg
28	Male	14	Rest	s	3	0.18	0.01	5.56	182.25	44.6	262.3529412	0.14	77.77777778	tg
28	Male	14	Rest	s	3	0.22	0.047	21.36	192.13	133.83	773.583815	0.036	16.36363636	tg
28	Male	14	Rest	s	3	0.21	0.013	6.19	213.38	163.53	830.1015228	0.068	32.38095238	tg
28	Male	14	Rest	s	3	0.13	0.024	18.46	307.05	119	1122.641509	0.082	63.07692308	tg
28	Male	14	Rest	cs	3	0.27	0.05	16.79	187.70	15.70	196.25	0.16	59.70149254	cc
28	Male	14	Travel	s	0.12	0.147	0.001	0.68	199.01	4.79	32.80821918	0.079	54.38	tg
28	Male	14	Travel	s	0.28	0.11	0.001	0.91	182.55	38.6	354.1284404	0.058	61.99	tg
28	Male	14	Travel	s	0.29	0.19	0.049	25.79	196.92	86.19	611.2765957	0.049	63.33	tg
28	Male	14	Travel	s	0.64	0.07	0.001	1.43	201.7	24.24	351.3043478	0.001	57.63	tg
28	Male	14	Travel	s	3	0.12	0.028	23.33	163.1	23.93	260.1086957	0.104	58.99	tg
29	Female	46	Rest	s	3	0.198	0.001	0.51	108.03	29.76	151.0659898	0.021	10.60606061	tg
29	Female	46	Rest	s	3	0.202	0.011	5.45	175.07	89.2	467.0157068	0.011	5.445544554	tg
29	Female	46	Rest	s	3	0.428	0.001	0.23	213.23	163.56	383.0444965	0.037	8.644859813	tg
29	Female	46	Rest	s	3	0.25	0.001	0.40	271.88	59.5	238.9558233	0.001	0.4	tg
29	Female	46	Rest	s	3	0.51	0.012	2.35	299.57	178.5	358.4337349	0.073	14.31372549	tg
29	Female	46	Travel	s	0.12	0.09	0.001	1.11	218.17	9.58	107.6404494	0.0496	56.69	tg
29	Female	46	Travel	s	0.23	0.088	0.001	1.14	218.17	35.92	412.8735632	0.052	54.78	tg
29	Female	46	Travel	s	0.26	0.14	0.001	0.71	122.4	38.31	275.6115108	0.047	48.64	tg
29	Female	46	Travel	s	0.35	0.064	0.001	1.56	176.12	72.87	1156.666667	0.001	60.4	tg
29	Female	46	Travel	s		0.065	0.001	1.54	165.34	7.03	109.84375	0.032	52.25	tg
